# Supplementary material for: Zn2GeO4@CeO2 Core@Shell Nanorods for Efficient Photocatalytic CO2 Reduction
Source: Molecules. 2025 May 18;30(10):2205. doi: 10.3390/molecules30102205 (PMC12114070; doi:10.3390/molecules30102205)
Supplement: Supplementary file 1 [file molecules-30-02205-s001.zip]

Archive with 1 entries (1 files):
- molecules-3635486-supplementary.pdf
